# Supplementary material for: Contrasting Patterns of Transposable Element Insertions in Drosophila Heat-Shock Promoters
Source: PLoS One. 2009 Dec 29;4(12):e8486. doi: 10.1371/journal.pone.0008486 (PMC2793543; doi:10.1371/journal.pone.0008486)
Supplement: Table S1. — Promoter regions and transcription start sites (TSS) sampled. The basis of TSS definition in D. melanogaster as defined in the text is listed in Column G. All characteristics pertaining to the inclusion of a promoter in a given promoter set are in Column K, and the key to these characteristics is below the table. The small number of analyzed duplicate promoters are identified in Column J. (0.04 MB XLS) [file pone.0008486.s001.xls]

## Sheet: Sheet1
Table S1. Promoter regions and transcription start sites (TSS) sampled.
The basis of TSS definition in D. melanogaster as defined in the text is listed in Column G. All characteristics pertaining to the inclusion of a promoter in a given promoter set are in
Column K, and the key to these characteristics is below the table. The small number of analyzed duplicate promoters are identified in Column J.
Flybase ID	Symbol	Promoter Set	No. transcripts	No. TSS	TSS used	TSS Support	12 sp 1:1 Orthologue Set	Species analyzed	Analyzed Duplicates	Characteristics
CG4460	Hsp22	I	2	1	1	EPD	YES	8		1,2,5
CG4463	Hsp23	I	1	1	1	EPD	NO	12	D. grimshawi	1,5
CG4183	Hsp26	I	1	1	1	EPD	NO	12	D. mojavensis/D. virilis	1,4,5
CG4466	Hsp27	I	1	1	1	EPD	NO	8	D. persimilis	1,2,4,5
CG5436	Hsp68	I	1	1	1	EPD	NO	8	D. persimilis	1,3
	Hsp70	I				EPD	NO	12	all species	1,4
CG1242	Hsp83	I	1	1	1	EPD	NO	12		1,3,6,7
CR31400	hsrw	I						0
CG10578	DnaJ-1	I	2	1	1	EPD	NO	8		1,3,4,5
CG12240	DnaJ-60	I	2	1	1	FI cDNA	NO	5		3,8
CG5504	DnaJ	I	3	1	1	FL cDNA	YES	12		3
CG9920		I	1	1	1	FI cDNA	YES	8		3,8
CG12101	Hsp60	I	2	2	2	EPD(1)	NO	5		1,2,3,4,5
CG2830	Hsp60b	I	1	1	1	FL cDNA	NO	5		1,2,3,8
CG7235	Hsp60C	I	3	1	1	FI cDNA	NO	5		1,2,3
CG16954	Hsp60D	I	2	2	1	FI cDNA	NO	5		1,3
CG7756	Hsc70-2	I	1	1	1	FI cDNA	NO	12		1,3
CG4147	hsc70-3	I						0
CG4264	Hsc70-4	I	6	5	2	EPD(1), anUTR(2)	NO	12,5		3,4,6,7
CG8542	Hsc70-5	I	1	1	1	EPD	YES	8		1,4,5,6
CG4167	Hsp67Ba	I	1	1	1	FI cDNA	YES	12		1
CG4456	Hsp67Bb	I	2	1	1	anUTR	YES	12		1
CG4190	Hsp67Bc	I	1	1	1	FI cDNA	YES	12		1
CG4461		I	1	1	1	FI cDNA	YES	12		1
CG4164		I	1	1	1	FL cDNA	YES	12		1,3
CG8863	Droj2	I	5	5	2	EPD	YES	8,5		3,4,5
CG11035		I	1	1	1	FL cDNA	YES	8		1,3
CG7182		I	1	1	1	FL cDNA	YES	8		1
CG1416		I	3	1	1	EPD	YES	8		5,8
CG9705		I	2	2	1	EPD	YES	8		5
CG4535	FKBP59	I	1	1	1	EPD	YES	5		3,5,6
CG8258		I	1	1	1	EPD	YES	8		3,5,6
CG2182		I	2	2	2	FI cDNA, anUTR	YES	8,5		5
CG10072	sgl	I	1	1	1	FL cDNA	YES	5		4,5
CG8194	RNaseX25	I	1	1	1	FI cDNA	YES	5		5
CG8297		I	1	1	1	FI cDNA	YES	8		5
CG6072	sra	I	1	1	1	EPD	YES	8		4,5
CG10149	Rpn6	I	2	2	1	anUTR	YES	12		5
CG12055	Gapdh1	II						0
CG8893	Gapdh2	II	2	2	1	EPD	NO	5		4
CG9277	βtub56D	II	4	3	2	FI cDNA, anUTR	NO	8,5		4,8
CG10798	dm	II	1	1	1	FL cDNA	YES	5		4
CG3481	Adh	II	5	2	1	EPD	NO	8		4
CG12181	Sgs4	II						0
CG6222	su(s)	II						0
CG4027	Act5c	II	4	2	2	EPD	NO	8,5		9
CG4550	ninaE	II	1	1	1	EPD	YES	12		8,10
CG7939	Rpl32	II	5	5	1	EPD	YES	12		9
CG6382	elf	II	1	1	1	FL cDNA	NO	8		6
CG8040	CG32061	II	1	1	1	FI cDNA	NO	8		7,8
CG13340		II	1	1	1	FI cDNA	NO	8		7
CG4750	loopin-1	II	1	1	1	FL cDNA	NO	8		7,8
CG2512	αTub84D	II	2	1	1	EPD	YES	5		10
CG1913	αTub84B	II	1	1	1	EPD	NO	12		4,10
CG2238	Ef2b	II	3	3	1	EPD	NO	12		4,10
CG11181	cup	II	1	1	1	FL cDNA	YES	8		11
CG7210	kel	II	2	1	1	anUTR	YES	5		4
CG13695	geko	II	1	1	1	FL CDNA	YES	8		4
CG3213		II	1	1	1	anUTR	YES	8		7
CG2127		II	2	2	1	FI cDNA	YES	5		7,8
CG2050	mod	II	1	1	1	EPD	YES	12		6
CG7776	E(Pc)	II	2	2	2	anUTR(2)	YES	12		4
CG4608	bnl	II	1	1	1	anUTR	YES	8		4
CG11450	net	II	1	1	1	FIcDNA	NO	12		4
CG8024	ltd	II	5	3	2	FI cDNA, anUTR	YES	12,8		4
CG3361	mrt	II	1	1	1	FI cDNA	YES	12		4
CG17369	Vha55	II	2	2	1	EPD	YES	12		4
CG12389	Fpps	II	1	1	1	FL cDNA	YES	5		4
CG3989	ade5	II	1	1	1	EPD	YES	8		4
CG4559	Idgf3	II	3	2	1	FL cDNA	YES	12		4
CG13387	emb	II	1	1	1	EPD	YES	8		4
CG11143	Inos	II	1	1	1	EPD	YES	8		4
CG3845	NAT1	II	3	2	1	FI cDNA	YES	5		4
CG11791		II	3	3	1	FI cDNA	YES	5		4,5
CG2221	l(1)G0289	II	1	1	1	EPD	YES	5		4
CG2791		II	1	1	1	FL cDNA	YES	5		4
CG7906		III	1	1	1	FI cDNA	NO	8		8,11
CG7924		III	1	1	1	FL cDNA	YES	12		8,11
CG15634		III	1	1	1	FL cDNA	YES	8		8,11
CG12011		III	1	1	1	FL cDNA	NO	12		8,11
CG4818	Cpr72Ea	III	1	1	1	FL cDNA	NO	12	D. yakuba	8,11
CG2916	Sep5	III	2	2	1	FL cDNA	NO	8		8,11
CG10591		III	1	1	1	EPD	YES	12		8,11
CG11650	Lcp1	III	1	1	1	DCPD	NO	5		8,11
CG2961	Ipod	III						0
CG9506	slam	III						0
CG18065		III	1	1	1	anUTR	NO	5		11
CG7252		III	1	1	1	FL cDNA	NO	8		8,11
CG4602	Srp54	III	1	1	1	EPD	YES	12		8,11
CG9984	TH1	III	1	1	1	EPD	YES	8		8,11
CG14025	Bsg25D	III	3	3	2	EPD, anUTR	YES	12,8		8,11
CG10154		III	1	1	1	FI cDNA	YES	8		8,11
CG7724		III	1	1	1	FL cDNA	NO	5		8,11
CG2070		III	1	1	1	FI cDNA	NO	5	D. simulans	8,11
CG6296		III	1	1	1	FI cDNA	YES	8		8,11
CG9839		III	1	1	1	Fl CDNA	YES	12		8,11
CG9241	Mcm10	III	1	1	1	EPD	YES	8		8,11
CG7806		III	1	1	1	FL CDNA	YES	8		8,11
CG5694		III	2	1	1	EPD	YES	5		8,11
CG4229		III	1	1	1	EPD	YES	12		8,11
CG5190		III	1	1	1	FI cDNA	YES	8		8,11
CG4813		III	1	1	1	FI cDNA	YES	5		8,11
CG7663	Cpr78Cb	III	1	1	1	anUTR	NO	8	D. yakuba	8,11
CG17184		III	2	2	1	EPD	YES	8		8,11
CG8253	tun	III	1	1	1	FI cDNA	NO	5		4,8,11
CG1381		III	1	1	1	FL cDNA	YES	12		8,11
CG16926		III	1	1	1	FL cDNA	YES	12		8,11
CG9134		III	3	2	1	EPD	YES	12		8,11
CG4617		III	1	1	1	EPD	YES	8		8,11
CG3281		III	1	1	1	FL cDNA	NO	5		8,11
CG4949		III	2	2	1	FI cDNA	YES	5		8,11
CG18596		III	1	1	1	FL cDNA	NO	5		8,11
CG13627		III	2	2	2	FI cDNA	YES	12,8		8,11
CG4071	Vps20	III	2	1	1	FL cDNA	YES	5		8,11
CG8182	GalNAc-T1	III	2	2	1	FI cDNA	YES	5		4,8,11
KEY
Bold=genesets from Walser et al., 2006
Red=promoter regions from Walser et al., 2006 not analyzed in thiis study
1: biological process=response to heat
2: biological process=protein refolding
3: biological process=protein folding
4: paused polymerase in promoter
5: heat-shock factor binding with heat inducibility
6: high expression in ovary
7: high expression in testes
8: single expression peak
9: Dnase hypersensitivity in promoter
10: duplicated gene
11: zero germline expression
