# Supplementary material for: Contrasting Patterns of Transposable Element Insertions in Drosophila Heat-Shock Promoters
Source: PLoS One. 2009 Dec 29;4(12):e8486. doi: 10.1371/journal.pone.0008486 (PMC2793543; doi:10.1371/journal.pone.0008486)
Supplement: Table S2 — TE insertions in promoters of 12 species genomes. Each distinct insertion is listed with the promoter it was found, and all species in which it was identified. E-value refers to the best BLASTn hit. Element length indicates the amount of TE sequence in the defined promoter region. The identity of the TE is listed along with TE class (retrotranposon = I, DNA transposon = II). (0.04 MB XLS) [file pone.0008486.s002.xls]

## Sheet: Sheet1
Table S2. TE insertions in promoters of 12 species genomes.
Each distinct insertion is listed with the promoter it was found, and all species in which it was identified. E-value refers to the best BLASTn hit. Element length indicates the amount of TE sequence in
the defined promoter region. The identity of the TE is listed along with TE class (retrotranposon=I, DNA transposon=II).
Promoter Set I
Flybase ID	Symbol	Species	e-value	distance from TSS (bp)	element length (bp)	Identity	Class	Notes	#
CG4463	hsp23	D. virilis	6e-06	441	24	novel	novel		1
CG4463	hsp23	D. willistoni	7e-06	555	24,28	novel	novel	two disjunct fragments same element	2
CG4463	hsp23	D. willistoni	1e-06	467	22,21	ISBU1	MITE	two disjunct fragments same element	3
CG4183	hsp26	D. virilis	1e-06	859	21	novel	novel	In hsp26 duplicate	4
CG5436	hsp68	D. pseudoobscura	9e-43	445	529	minime	MITE	shared insertion	5
CG5436	hsp68	D. persimilis.1	1e-66	764	236	minime	MITE	shared insertion, overlaps both Dper copies
CG5436	hsp68	D. persimilis.2	1e-159	457	543	minime	MITE	shared insertion, overlaps both Dper copies
CG5436	hsp68	D. ananassae	5e-11	440	36	LTR	I		6
CG10578	DNAJ-1	D. ananassae	2e-19	837	163	LTR	I		7
CG10578	DNAJ-1	D. persimilis	9e-10	287	66	novel	novel	shared insertion	8
CG10578	DNAJ-1	D. pseudoobscura	9e-10	286	66	novel	novel	shared insertion
CG10578	DNAJ-1	D. ananassae	5e-06	726	24	novel	novel		9
CG9920		D. pseudoobscura	3e-11	845	29	(CGGA)n	MITE	shared insertion	10
CG9920		D. persimilis	1e-07	808	23	(CGGA)n	MITE	shared insertion
CG7756	Hsc70-2	D. erecta	6e-48	706	294	INE-1	MITE		11
CG4190	Hsp67Bc	D. virilis	2e-65	250	638	ISFUN1	MITE	insertion shared among genes	12
CG4456	Hsp67Bb	D. virilis	2e-65	348	638	ISFUN1	MITE	insertion shared among genes
CG1242	hsp83	D. willistoni	2e-20	481	68	minime	MITE		13
CG4264	Hsc70-4	D. grimshawi	8e-06	14	20	ISFUN1	MITE		14
CG4264	Hsc70-4	D. persimilis	2e-97	720	280	novel	novel	shared insertion	15
CG4264	Hsc70-4	D. pseudoobscura	1e-108	692	308	novel	novel	shared insertion
CG4167	Hsp67Ba	D. willistoni	7e-06	525	21, 20	ISBU1	MITE	two disjunct fragments same element	16
CG4167	Hsp67Ba	D. persimilis	6e-06	735	24	novel	novel		17
CG4460	hsp22	D. yakuba	1e-05	479	24	LINE CR1-3_AG	I		18
CG4466	hsp27	D. erecta	5e-06	857	20	novel	novel		19
CG10149	Rpn6	D. mojavensis	3e-06	677	80	helitron	helitron		20
CG5504	l(2)tid	D. ananassae	4e-06	3	22	LINE/TART_DM	I		21
CG5504	l(2)tid	D. willistoni	1e-05	86	36	TIR/BUT3	II		22
CG8863	Droj2	D. persimilis	1e-08	156	36	novel	novel		23
CG7182		D. persimilis	2e-06	203	32	TIR/BUT3	II	shared insertion	24
CG7182		D. pseudoobscura	2e-06	202	32	TIR/BUT3	II	shared insertion
CG6072	sra	D. ananassae	8e-36	302	181	TIR/mariner	II		25
CG16954	hsp60D	D. melanogaster	0	12	988	Quasimodo	I		26
CG12101	hsp60	D. sechellia	8e-06	360	19	novel	novel	shared insertion	27
CG12101	hsp60	D. melanogaster	8e-06	383	19	novel	novel	shared insertion
CG4535	FKBP59	D. yakuba	7e-06	847	20	Tc-1_DM	II		28
Promoter Set II									#
Flybase ID	Symbol	Species	e-value	distance from TSS (bp)	element length (bp)	Identity	Class	Notes
CG6382	elf	D. persimilis	1e-11	928	72	novel	novel	shared insertion	1
CG6382	elf	D. pseudoobscura	8e-07	928	72	novel	novel	shared insertion
CG4750	loopin-1	D. persimilis	0	281	719	minime	MITE		2
CG2238	Ef2b	D. sechellia	3e-35	560	387	INE-1	MITE	shared insertion	3
CG2238	Ef2b	D. melanogaster	2e-21	799	201	INE-1	MITE	shared insertion
CG2238	Ef2b	D. yakuba	5e-34	884	116	INE-1	MITE	shared insertion
CG2238	Ef2b	D. pseudoobscura	1e-158	173	437	novel	novel	nested element	4
CG2238	Ef2b	D. pseudoobscura	1e-06	126	45,65	novel	novel	shared insertion/disjunct	5
CG2238	Ef2b	D. persimilis	1e-09	699	50,60	novel	novel	shared insertion/disjunct
CG2238	Ef2b	D. virilis	6e-06	339	24	novel	novel		6
CG11450	net	D. virilis	2e-59	240	412	penelope	I		7
CG1913	αTub84B	D. mojavensis	4e-07	404	35	Galileo	II		8
CG2050	mod	D. willistoni	1e-07	796	67	TIR/BUT2	II		9
CG4559	Idgf3	D. mojavensis	4e-16	251	609	ISBU1	MITE		10
CG3361	mrt	D. erecta	4e-06	375	21	ISBU1	MITE		11
CG3361	mrt	D. virilis	9e-06	735	20	novel	novel		12
CG9277	βtub56D	D. erecta	5e-06	918	19	TIR/mariner	II	shared insertion	13
CG9277	βtub56D	D. yakuba	5e-06	975	19	TIR/mariner	II	shared insertion
CG32061		D. pseudoobscura	8e-07	521	33	novel	novel		14
CG3989	ade5	D. erecta	3e-65	440	203	INE-1	MITE		15
CG3989	ade5	D. melanogaster	6e-07	217	22	ISBU1	MITE		16
CG13387	emb	D. persimilis	4e-24	183	71	novel	novel	shared insertion	17
CG13387	emb	D. pseudoobscura	2e-23	183	72	novel	novel	shared insertion
CG13387	emb	D. sechellia	5e-06	155	86	novel	novel		18
CG11143	Inos	D. melanogaster	7e-11	590	287	INE-1	MITE	shared insertion	19
CG11143	Inos	D. yakuba	4e-09	698	302	INE-1	MITE	shared insertion
CG11143	Inos	D. erecta	4e-12	662	293	INE-1	MITE	shared insertion
CG2127		D. melanogaster	4e-36	537	230	INE-1	MITE	shared insertion	20
CG2127		D. sechellia	2e-37	617	263	INE-1	MITE	shared insertion
CG2127		D. simulans	3e-21	647	199	INE-1	MITE	shared insertion
CG2127		D. yakuba	1e-161	560	440	INE-1	MITE		21
CG2127		D. yakuba	1e-18	119	87	X-element	I		22
CG10798	dm	D. erecta	2e-06	772	21	Gypsy	I		23
CG2791		D. erecta	7e-16	364	44	DNAREP_DM	MITE	shared insertion	24
CG2791		D. yakuba	5e-10	348	34	DNAREP_DM	MITE	shared insertion
Promoter Set III									#
Flybase ID	Symbol	Species	e-value	distance from TSS (bp)	element length (bp)	Identity	Class	Notes
CG2916	Sep5	D. melanogaster	3e-39	75	246	MAR1_BM	MITE	shared insertion	1
CG2916	Sep5	D. sechellia	5e-38	85	223	MAR1_BM	MITE	shared insertion
CG2916	Sep5	D. simulans	5e-26	89	171	MAR1_BM	MITE	shared insertion
CG2916	Sep5	D. ananassae	0	182	818	novel	novel		2
CG9984	TH1	D. pseudoobscura	2e-13	705	36	SGM/minime	MITE	shared insertion	3
CG9984	TH1	D. persimilis	5e-11	871	36	SGM/minime	MITE	shared insertion
CG9984	TH1	D. persimilis	1e-18	122	101	novel	novel		4
CG17184		D. sechellia	3e-13	222	44	INE-1	MITE	shared insertion	5
CG17184		D. simulans	3e-13	223	44	INE-1	MITE	shared insertion
CG17184		D. melanogaster	2e-08	222	44	INE-1	MITE	shared insertion
CG17184		D. pseudoobscura	3e-09	110	29	novel	novel	shared insertion	6
CG17184		D. persimilis	2e-07	110	29	novel	novel	shared insertion
CG4818	Cpr72Ea	D. persimilis	3e-11	939	61	minime	MITE	shared insertion	7
CG4818	Cpr72Ea	D. pseudoobscura	3e-11	946	54	minime	MITE	shared insertion
CG10591		D. mojavensis	4e-06	777	21	BUT4	II		8
CG9839		D. willistoni	3e-08	641	44	BUT3	II		9
CG4229		D. grimshawi	9e-09	652	45	ISFUN1	MITE		10
CG1381		D. pseudoobscura	9e-14	665	161	novel	novel	shared insertion	11
CG1381		D. persimilis	2e-11	802	161	novel	novel	shared insertion
CG1381		D. pseudoobscura	4e-06	617	25	hopper	II	shared insertion	12
CG1381		D. persimilis	4e-06	751	25	hopper	II	shared insertion
CG1381		D. pseudoobscura	3e-10	965	35	novel	novel		13
CG13627		D. grimshawi	3e-16	385	73	ISBU2	MITE		14
CG13627		D. virilis	2e-10	533	32,48	Penelope	I	two disjunct fragments same element	15
CG4949		D. melanogaster	4e-06	28	98	hat1_AG	II		16
CG4617		D. ananassae	3e-06	311	20	novel	novel		17
CG4071	Vps20	D. erecta	2e-06	415	20	TRF_tandem-repeat	MITE		18
CG18596		D. sechellia	3e-07	322	30	INE-1	MITE	shared insertion	19
CG18596		D. simulans	4e-06	325	28	INE-1	MITE	shared insertion
hsp70 promoters
Gene	Name	Species	e-value	distance from TSS (bp)	element length (bp)	Identity	Class	Notes	#
Hsp70	Hsp70Bbb	D. melanogaster	1e-46	708	292	S-element	II		1
Hsp70	Hsp70Bbb	D. melanogaster	1e-46	547	161	S-element	II		2
Hsp70	Hsp70Ab	D. melanogaster	7e-36	398	230	S-element	II	shared insertion	3
Hsp70	Hsp70Aa	D. melanogaster	6e-18	489	207	S-element	II	shared insertion
Hsp70	Hsp70Ba	D. melanogaster	2e-81	684	316	Dm88	I		4
Hsp70	Hsp70.1	D. erecta	3e-06	473	125	1360/PROTOP	II	shared insertion	5
Hsp70	Hsp70.3	D. erecta	1e-14	473	128	1360/PROTOP	II	shared insertion
Hsp70	Hsp70.4	D. erecta	3e-06	473	125	1360/PROTOP	II	shared insertion
Hsp70	Hsp70.3	D. sechellia	6e-21	597	186	S-element	II	shared insertion	6
Hsp70	Hsp70.4	D. sechellia	6e-21	722	186	S-element	II	shared insertion
Hsp70	Hsp70.2	D. simulans	6e-21	727	187	S-element	II	shared insertion
Hsp70	Hsp70.3	D. simulans	6e-21	606	187	S-element	II	shared insertion
Hsp70	Hsp70.1	D. yakuba	3e-54	754	246	INE-1	MITE	shared insertion	7
Hsp70	Hsp70.3	D. yakuba	2e-58	502	259	INE-1	MITE	shared insertion
Hsp70	Hsp70.2	D. yakuba	5e-174	449	551	INE-1	MITE		8
Hsp70	Hsp70.4	D. yakuba	1e-73	776	224	INE-1	MITE		9
Hsp70	Hsp70.1	D. pseudoobscura	1e-42	848	152	minime	MITE	shared insertion	10
Hsp70	Hsp70.2	D. pseudoobscura	8e-47	861	139	minime	MITE	shared insertion
Hsp70	Hsp70.1	D. pseudoobscura	4e-10	597	123	novel	novel		11
Hsp70	Hsp70.1	D. mojavensis	4e-14	712	154	ISFUN1	MITE	shared insertion	12
Hsp70	Hsp70.4	D. mojavensis	4e-14	712	154	ISFUN1	MITE	shared insertion
Hsp70	Hsp70.5	D. mojavensis	4e-14	712	154	ISFUN1	MITE	shared insertion
Hsp70	Hsp70.1	D. mojavensis	4e-06	447	22	ISBU1	MITE	shared insertion	13
Hsp70	Hsp70.4	D. mojavensis	4e-06	447	22	ISBU1	MITE	shared insertion
Hsp70	Hsp70.5	D. mojavensis	4e-06	447	22	ISBU1	MITE	shared insertion
Hsp70	Hsp70.2	D. mojavensis	4e-06	475	22	ISBU1	MITE	shared insertion	14
Hsp70	Hsp70.6	D. mojavensis	4e-06	921	22	ISBU1	MITE	shared insertion
Hsp70	Hsp70.1	D. persimilis	1e-106	492	508	TCB2	MITE	shared insertion	15
Hsp70	Hsp70.2	D. persimilis	6e-27	935	65	TCB2	MITE	shared insertion
Hsp70	Hsp70.2	D. virilis	3e-49	818	182	ISFUN1	MITE	shared insertion	16
Hsp70	Hsp70.3	D. virilis	2e-44	816	184	ISFUN1	MITE	shared insertion
Hsp70	Hsp70.4	D. virilis	2e-19	810	190	ISFUN1	MITE	shared insertion
Hsp70	Hsp70.5	D. virilis	8e-22	818	182	ISFUN1	MITE	shared insertion
Hsp70	Hsp70.6	D. virilis	8e-22	808	192	ISFUN1	MITE	shared insertion
Hsp70	Hsp70.1	D. ananassae	1e-09	503	298	TRF_tandem_repeat	MITE	shared insertion	17
Hsp70	Hsp70.2	D. ananassae	1e-09	503	298	TRF_tandem_repeat	MITE	shared insertion
Hsp70	Hsp70.3	D. ananassae	1e-09	503	298	TRF_tandem_repeat	MITE	shared insertion
Hsp70	Hsp70.1	D. ananassae	1e-09	903	87	TRF_tandem_repeat	MITE	shared insertion	18
Hsp70	Hsp70.2	D. ananassae	1e-09	903	87	TRF_tandem_repeat	MITE	shared insertion
Hsp70	Hsp70.3	D. ananassae	1e-09	903	87	TRF_tandem_repeat	MITE	shared insertion
Hsp70	Hsp70.1	D. willistoni	4e-06	712	22	INE-1/ISBU1	MITE		19
