# Supplementary material for: Contrasting Patterns of Transposable Element Insertions in Drosophila Heat-Shock Promoters
Source: PLoS One. 2009 Dec 29;4(12):e8486. doi: 10.1371/journal.pone.0008486 (PMC2793543; doi:10.1371/journal.pone.0008486)
Supplement: Table S3 — TE insertions per bp in each promoter set and 3-way G- test results at three levels of species sampling. Liberal, semi-conservative and conservative refer to method of estimating promoter set target size. (0.02 MB XLS) [file pone.0008486.s003.xls]

## Sheet: Sheet1
Table S3. TE insertions per bp in each promoter set and 3-way G- test results at three levels of species sampling. Liberal, semi-conservative and conservative refer to method of estimating promoter set target size.
Promoter Set I								Promoter Set II								Promoter Set III								3 -way G-tests	df=2		Hsp70
		Target Size (bp)			Insertions per bp					Target Size (bp)			Insertions per bp					Target Size (bp)			Insertions per bp			Conservative	Semi-conservative	Liberal			Target Size (bp)			Insertions per bp
	# insertions	Conservative	Semi-conservative	Liberal	Conservative	Semi-conservative	Liberal		# insertions	Conservative	Semi-conservative	Liberal	Conservative	Semi-conservative	Liberal		# insertions	Conservative	Semi-conservative	Liberal	Conservative	Semi-conservative	Liberal	p-value	p-value	p-value		# insertions	Conservative	Semi-conservative	Liberal	Conservative	Semi-conservative	Liberal
5 species	3	60923	61954	63000	4.92425e-05	4.8423e-05	4.7619e-05	5 species	5	58995	61682	63000	8.47529e-05	8.10609e-05	9.52381e-05	5 species	3	62852	63874	64050	4.77312e-05	4.69675e-05	4.68384e-05	0.660968	0.687805	0.699003	5 species	N/A	N/A	N/A	N/A	N/A	N/A	N/A
8 species	11	123031	126060	128100	8.94084e-05	8.726e-05	8.58704e-05	8 species	9	119222	123730	126000	7.54894e-05	7.2739e-05	7.14286e-05	8 species	7	119456	125209	127050	5.8599e-05	5.59065e-05	5.50964e-05	0.675704	0.647006	0.648982	8 species	N/A	N/A	N/A	N/A	N/A	N/A	N/A
12 species	14	143635	144405	146356	9.74693e-05	9.69496e-05	9.56572e-05	12 species	10	145928	148651	151200	6.85269e-05	6.72717e-05	6.61376e-05	12 species	9	148555	151465	152250	6.05836e-05	5.94197e-05	5.91133e-05	0.494875	0.47336	0.480225	12 species	19	39954	41558	48113	0.000475547	0.000457192	0.000394904
Summed	28	327589	332419	337456	8.5473e-05	8.4231e-05	8.29738e-05	Summed	24	324145	334063	340200	7.40409e-05	7.18427e-05	7.05467e-05	Summed	19	330863	340548	343350	5.74256e-05	5.57924e-05	5.53371e-05	0.397345	0.373253	0.386586	Summed	N/A	N/A	N/A	N/A	N/A	N/A	N/A
