# Supplementary material for: Contrasting Patterns of Transposable Element Insertions in Drosophila Heat-Shock Promoters
Source: PLoS One. 2009 Dec 29;4(12):e8486. doi: 10.1371/journal.pone.0008486 (PMC2793543; doi:10.1371/journal.pone.0008486)
Supplement: Table S4 — Number of orthologues of D. melanogaster heat-shock genes in each Drosophila species (0.02 MB XLS) [file pone.0008486.s004.xls]

## Sheet: Sheet1
Table S4. Number of orthologues of D. melanogaster heat-shock genes in each Drosophila species
	Species
Heat-shock Gene	D. melanogaster	D. simulans	D. sechellia	D. yakuba	D. erecta	D. ananassae	D. pseudoobscura	D. persimilis	D. willistoni	D. grimshawi	D. mojavensis	D. virilis
CG4460	1	1	1	1	1	1	1	1	1	1	1	1
CG4463	1	1	1	1	1	1	1	2	1	3	1	1
CG4183	1	1	1	1	1	1	1	1	1	1	2	2
CG4466	1	1	1	1	1	1	1	2	1	1	1	1
CG5436	1	1	1	1	1	1	1	2	0	2	1	2
CG1242	1	1	1	1	1	1	1	1	2	1	1	1
CG10578	1	1	1	1	1	1	1	1	2	1	1	1
CG12240	1	1	1	1	1	1	1	1	1	1	1	1
CG5504	1	1	1	1	1	1	1	1	1	1	1	1
CG9920	1	1	1	1	1	1	1	1	1	1	1	1
CG12101	1	1	1	1	1	1	1	1	1	1	1	1
CG2830	1	1	1	1	1	1	1	1	1	1	1	1
CG7235	1	1	1	1	1	1	1	1	1	1	1	1
CG16954	1	1	1	1	1	1	1	1	1	0	0	0
CG7756	1	1	1	1	1	1	1	1	1	1	1	1
CG4264	1	1	1	1	1	1	2	2	1	1	1	1
CG8542	1	1	1	1	1	1	1	1	1	1	1	1
CG4167	1	1	1	1	1	1	1	1	1	1	1	1
CG4456	1	1	1	1	1	1	1	1	1	1	1	1
CG4190	1	1	1	1	1	1	1	1	1	1	1	1
CG4461	1	1	1	1	1	1	1	1	1	1	1	1
CG4164	1	1	1	1	1	1	1	1	1	1	1	1
CG8863	1	1	1	1	1	1	1	1	1	1	1	1
CG11035	1	1	1	1	1	1	1	1	1	1	1	1
CG7182	1	1	1	1	1	1	1	1	1	1	1	1
CG1416	1	1	1	1	1	1	1	1	1	1	1	1
CG9705	1	1	1	1	1	1	1	1	1	1	1	1
CG4535	1	1	1	1	1	1	1	1	1	1	1	1
CG8258	1	1	1	1	1	1	1	1	1	1	1	1
CG2182	1	1	1	1	1	1	1	1	1	1	1	1
CG10072	1	1	1	1	1	1	1	1	1	1	1	1
CG8194	1	1	1	1	1	1	1	1	1	1	1	1
CG8297	1	1	1	1	1	1	1	1	1	1	1	1
CG6072	1	1	1	1	1	1	1	1	1	1	1	1
CG10149	1	1	1	1	1	1	1	1	1	1	1	1
hsp70	6	4	4	6	4	5	2	2	3	3	6	6
SUM single-copy	35	35	35	35	35	35	36	39	36	37	35	36
SUM all	41	39	39	41	39	40	38	41	39	40	41	42
