# Supplementary material for: Contrasting Patterns of Transposable Element Insertions in Drosophila Heat-Shock Promoters
Source: PLoS One. 2009 Dec 29;4(12):e8486. doi: 10.1371/journal.pone.0008486 (PMC2793543; doi:10.1371/journal.pone.0008486)
Supplement: Table S5 — Genomic location of TE insertion sequence in Drosophila promoters. For each insertion, in all promoters in which it is found, the genomic coordinates of both the promoter region and the TE sequence contained within it are tabled. Coordinates are from genome releases as detailed in the text. The first sheet contains insertions in promoters from all single copy genes, while insertions from the multicopy hsp70 genes are listed in the second sheet. (0.06 MB XLS) [file pone.0008486.s005.xls]

## Sheet: single copy
Table S5. Genomic location of TE insertion sequence in Drosophila promoters.
For each insertion, in all promoters in which it is found, the genomic coordinates of both the promoter region and the TE sequence contained within it are tabled. Coordinates are from genome releases as detailed in the text. The first
sheet contains insertions in promoters from all single copy genes, while insertions from the multicopy hsp70 genes are listed in the second sheet.
Species	Promoter Region	scaffold/chromosome	promoter start	promoter end	promoter orientation	TE Start	TE End	Insertion #	Notes
Dmel	CG16954	2L	13449447	13450496	minus	13449509	13450496	GI #26
Dmel	CG12101us	X	11001553	11002602	plus	11002151	11002169	GI #27
Dmel	CG2238	2L	21682062	21683111	minus	21682911	21683111	GII #3
Dmel	CG3989	X	12654595	12655644	minus	12654862	12654883	GII #16
Dmel	CG11143	2R	3346317	3347366	minus	3346957	3347243	GII #19
Dmel	CG2127	2R	4257493	4258542	minus	4258080	4258309	GII #20
Dmel	CG2916	2R	3849324	3850373	minus	3849449	3849694	GIII #1
Dmel	CG17184	3R	7060677	7061726	minus	7060949	7060992	GIII #5
Dmel	CG4949	X	16971906	16972955	plus	16972780	16972877	GIII #16
Dsim	CG2127	2R_Mrandom_244	11413	12309	minus	11957	12155	GII #20
Dsim	CG2916	2R	2556004	2557053	minus	2556143	2556313	GIII #1
Dsim	CG17184	3R	14311758	14312807	minus	14312031	14312074	GIII #5
Dsim	CG18596	3R	18009942	18010716	plus	18010314	18010341	GIII #19
Dsec	CG12101us	15	1704956	1706005	plus	1705577	1705595	GI #27
Dsec	CG2238	28	224555	225604	minus	225165	225551	GII #3
Dsec	CG13387	3	3898981	3900030	plus	3899740	3899825	GII #18
Dsec	CG2127	1	1903291	1904340	minus	1903958	1904220	GII #20
Dsec	CG2916	1	1486371	1487420	minus	1486506	1486728	GIII #1
Dsec	CG17184	0	14897168	14898217	plus	14897902	14897945	GIII #5
Dsec	CG18596	0	18556582	18557631	plus	18557230	18557259	GIII #19
Dyak	CG4460	3L	2550173	2551222	minus	2550702	2550725	GI #18
Dyak	CG4535	2L	12578450	12579499	plus	12578583	12578602	GI #28
Dyak	CG2238	2R	1159711	1160760	plus	1159711	1159826	GII #3
Dyak	CG9277ds	2R	13838238	13839287	plus	13838244	13838262	GII #13
Dyak	CG11143	2L	16024807	16025856	minus	16025555	16025856	GII #19
Dyak	CG2127	2L	16913597	16914646	minus	16914207	16914646	GII #21
Dyak	CG2127	2L	16913597	16914646	minus	16913766	16913852	GII #22
Dyak	CG2791	3R	6469808	6470857	plus	6470426	6470459	GII #24
Dere	CG7756	4770	12777676	12778725	minus	12778432	12778725	GI #11
Dere	CG4466	4784	9375093	9376142	plus	9375216	9375235	GI #19
Dere	CG3361	4820	4925497	4926546	plus	4926101	4926121	GII #11
Dere	CG9277ds	4845	9535661	9536710	minus	9536629	9536647	GII #13
Dere	CG3989	4690	14192187	14193236	plus	14192544	14192746	GII #15
Dere	CG11143	4929	19250713	19251762	plus	19250758	19251050	GII #19
Dere	CG10798	4690	679093	680142	plus	679300	679320	GII #23
Dere	CG2791	4770	4042480	4043529	minus	4042894	4042937	GII #24
Dere	CG4071	4845	7460323	7461372	minus	7460788	7460807	GIII #18
Dana	CG5436	13340	7673137	7674186	plus	7673661	7673696	GI #6
Dana	CG10578	13337	12796236	12797285	plus	12796236	12796398	GI #7
Dana	CG10578	13337	12796236	12797285	plus	12796486	12796509	GI #9
Dana	CG5504	13266	8232079	8233128	plus	8233054	8233075	GI #21
Dana	CG6072	12911	2529036	2530085	minus	2529388	2529568	GI #25
Dana	CG2916	13266	16169782	16170831	minus	16170014	16170831	GIII #2
Dana	CG4617	13117	2777635	2778684	minus	2777996	2778015	GIII #17
Dpse	CG5436	2	14403911	14404960	minus	14404406	14404934	GI #5
Dpse	CG10578	XR_group8	3850618	3851667	plus	3851266	3851331	GI #8
Dpse	CG9920	2	13462048	13463097	plus	13462174	13462202	GI #10
Dpse	CG4264	2	27987650	27988699	plus	27987650	27987957	GI #15
Dpse	CG7182	XR_group6	12813149	12814198	minus	12813401	12813432	GI #24
Dpse	CG6382	4_group3	3119597	3120646	plus	3119597	3119668	GII #1
Dpse	CG2238	4_group5	264907	265956	plus	265297	265733	GII #4
Dpse	CG2238	4_group5	264907	265956	plus	265235	265279	GII #5	Disjunct element fragment 1
Dpse	CG2238	4_group5	264907	265956	plus	265716	265780	GII #5	Disjunct element fragment 2
Dpse	CG32061	XR_group6	8861359	8862408	plus	8861805	8861837	GII #14
Dpse	CG13387	4_group1	4107641	4108690	minus	4107874	4107945	GII #17
Dpse	CG9984	XL_group1e	9912803	9913852	minus	9913558	9913593	GIII #3
Dpse	CG17184	2	28599579	28600628	minus	28599739	28599767	GIII #6
Dpse	CG4818	XR_group8	2046021	2047070	plus	2046021	2046074	GIII #7
Dpse	CG1381	3	9598127	9599176	minus	9598842	9599002	GIII #11
Dpse	CG1381	3	9598127	9599176	minus	9598794	9598818	GIII #12
Dpse	CG1381	3	9598127	9599176	minus	9599142	9599176	GIII #13
Dper	CG10578	29	78515	79564	plus	79162	79227	GI #8
Dper	CG9920	0	6986394	6987443	minus	6987252	6987274	GI #10
Dper	CG4264	6	3314743	3315792	plus	3314743	3315022	GI #15
Dper	CG4167	23	1482035	1483084	plus	1482276	1482299	GI #17
Dper	CG8863	0	10581339	10582388	plus	10582147	10582182	GI #23
Dper	CG7182	33	837592	838641	minus	837845	837876	GI #24
Dper	CG6382	1	4602002	4603051	plus	4602002	4602073	GII #1
Dper	CG4750	2	3903118	3904167	minus	3903449	3904167	GII #2
Dper	CG2238	5	4770910	4771959	plus	4770943	4770992	GII #5	Disjunct element fragment 1
Dper	CG2238	5	4770910	4771959	plus	4771151	4771210	GII #5	Disjunct element fragment 2
Dper	CG13387	5	1156117	1157166	plus	1156863	1156933	GII #17
Dper	CG9984	22	321403	322452	plus	321496	321531	GIII #3
Dper	CG9984	22	321403	322452	plus	322180	322280	GIII #4
Dper	CG17184	6	3935690	3936739	minus	3935850	3935878	GIII #6
Dper	CG4818	24	1011556	1012605	minus	1012545	1012605	GIII #7
Dper	CG1381	4	4921718	4922767	minus	4922570	4922730	GIII #11
Dper	CG1381	4	4921718	4922767	minus	4922519	4922543	GIII #12
Dper.1	CG5436	0	6023214	6024263	plus	6023214	6023449	GI #5
Dper.2	CG5436	0	6021957	6023006	minus	6022464	6023006	GI #5
Dwil	CG4463	2_1100000004511	11193440	11194489	plus	11193631	11193654	GI #2	Disjunct element fragment 1
Dwil	CG4463	2_1100000004511	11193440	11194489	plus	11193857	11193884	GI #2	Disjunct element fragment 2
Dwil	CG4463	2_1100000004511	11193440	11194489	plus	11193594	11193615	GI #3	Disjunct element fragment 1
Dwil	CG4463	2_1100000004511	11193440	11194489	plus	11193952	11193972	GI #3	Disjunct element fragment 2
Dwil	CG1242	2_1100000004511	8295182	8296231	minus	8295713	8295780	GI #13
Dwil	CG4167	2_1100000004511	11192433	11193482	minus	11193413	11193433	GI #16	Disjunct element fragment 1
Dwil	CG4167	2_1100000004511	11192433	11193482	minus	11193008	11193027	GI #16	Disjunct element fragment 2
Dwil	CG5504	2_1100000004954	2451515	2452564	minus	2451655	2451690	GI #22
Dwil	CG2050	2_1100000004902	10492821	10493870	plus	10492958	10493024	GII #9
Dwil	CG9839	2_1100000004902	4658323	4659372	plus	4658638	4658681	GIII #9
Dgri	CG4264	14906	822976	824025	plus	823942	823961	GI #14
Dgri	CG4229	15110	2644166	2645215	plus	2644469	2644513	GIII #10
Dgri	CG13627	14906	5461117	5462166	minus	5461552	5461624	GIII 14
Dmoj	CG10149	6496	16432026	16433075	minus	16432753	16432832	GI #20
Dmoj	CG1913	6540	13376886	13377935	minus	13377340	13377374	GII #8
Dmoj	CG4559	6500	7052429	7053478	plus	7052569	7053177	GII #10
Dmoj	CG10591	6680	9295507	9296556	plus	9295709	9295729	GIII #8
Dvir	CG4463	13049	19481329	19482378	plus	19481864	19481887	GI #1
Dvir	CG4183	13049	19485151	19486200	plus	19485271	19485291	GI #4
Dvir	CG4190	13049	19491016	19492065	plus	19491128	19491765	GI #12	shared insertion CG4190/CG4456
Dvir	CG4456	13049	19490730	19491779	minus	19491128	19491765	GI #12
Dvir	CG2238	12963	85136	86185	minus	85525	85548	GII #6
Dvir	CG11450	13246	112129	113178	plus	112477	112888	GII #7
Dvir	CG3361	13047	7946751	7947800	minus	7947536	7947555	GII #12
Dvir	CG13627	13047	844958	846007	plus	845296	845327	GIII #15	Disjunct element fragment 1
Dvir	CG13627	13047	844958	846007	plus	845377	845424	GIII #15	Disjunct element fragment 2

## Sheet: hsp70
Species	Gene	scaffold/chromosome	promoter start	promoter end	promoter orientation	TE Start	TE End	Insertion #	Notes
Dmel	Hsp70Bbb	3R	8327232	8328281	plus	8327232	8327523	1
Dmel	Hsp70Bbb	3R	8327232	8328281	plus	8327524	8327684	2
Dmel	Hsp70Ba	3R	8293465	8294514	minus	8294199	8294514	4
Dmel	Hsp70Ab	3R	7783259	7784308	plus	7783631	7783860	3	single insertion overlaps both promoters
Dmel	Hsp70Aa	3R	7782214	7783263	minus	7782753	7782959	3
	FULL TE	3R				7782753	7783860
Dsec	Hsp70.3	0	13652353	13653402	minus	13653000	13653185	6	TE in overlapping region of promoters
Dsec	Hsp70.4	0	13652908	13653957	plus	13653000	13653185	6
	FULL TE	0				13653000	13653185
Dsim	Hsp70.2	3R	13094189	13095238	plus	13094275	13094461	6	TE in overlapping region of promoters
Dsim	Hsp70.3	3R	13093619	13094668	minus	13094275	13094461	6
	FULL TE	3R				13094275	13094461
Dere	hsp70.1	4770	13321690	13322739	minus	13322213	13322337	5
Dere	hsp70.3	4770	13326223	13327272	plus	13326622	13326749	5
Dere	hsp70.4	4770	13318087	13319136	minus	13318610	13318734	5
Dyak	hsp70.1	3R	12617233	12618282	minus	12618037	12618282	7	TE mostly in overlapping region of promoters
Dyak	hsp70.3	3R	12617798	12618847	plus	12618037	12618295	7
	FULL TE	3R				12618037	12618295
Dyak	hsp70.2	3R	12096341	12097390	plus	12096341	12096891	8
Dyak	hsp70.4	3R	12094960	12096009	minus	12095786	12096009	9
Dana	hsp70.1	13340	13914239	13915288	plus	13914249	13914335	18
Dana	hsp70.1	13340	13914239	13915288	plus	13914438	13914735	17
Dana	hsp70.2	13340	13906176	13907225	minus	13907129	13907215	18
Dana	hsp70.2	13340	13906176	13907225	minus	13906729	13907026	17
Dana	hsp70.3	13340	13899854	13900903	minus	13900807	13900893	18
Dana	hsp70.3	13340	13899854	13900903	minus	13900407	13900704	17
Dpse	Hsp70.1	2	5523361	5524410	plus	5523361	5523512	10	single insertion overlaps both promoters
Dpse	Hsp70.2	2	5522390	5523439	minus	5523301	5523439	10
Dpse	Hsp70.1	2	5523361	5524410	plus	5523641	5523763	11
	FULL TE	2				5523301	5523512
Dper	hsp70.1	19	1238968	1240017	minus	1239510	1240017	15	single insertion overlaps both promoters
Dper	hsp70.2	19	1240225	1241274	plus	1240225	1240289	15
	FULL TE	19				1239510	1240289
Dwil	hsp70.1	2_1100000004943	2478583	2479632	minus	2479345	2479366	19
Dmoj	hsp70.1	6540	24007222	24008271	plus	24007356	24007509	12
Dmoj	hsp70.1	6540	24007222	24008271	plus	24007753	24007774	13
Dmoj	hsp70.4	6540	24002443	24003492	plus	24002577	24002730	12
Dmoj	hsp70.4	6540	24002443	24003492	plus	24002974	24002995	13
Dmoj	hsp70.5	6540	23981114	23982163	minus	23981876	23982029	12
Dmoj	hsp70.5	6540	23981114	23982163	minus	23981611	23981632	13
Dmoj	hsp70.2	6540	23992277	23993326	plus	23992780	23992801	14
Dmoj	hsp70.6	6540	23991809	23992858	minus	23992780	23992801	14	TE in overlapping region of promoters
	FULL TE					23992780	23992801
Dvir	hsp70.2	12855	8835729	8836778	plus	8835729	8835910	16
Dvir	hsp70.3	12855	8848954	8850003	plus	8848954	8849137	16
Dvir	hsp70.4	12855	8805916	8806965	minus	8806776	8806965	16
Dvir	hsp70.5	12855	8842455	8843504	plus	8842455	8842636	16
Dvir	hsp70.6	12855	8812568	8813617	minus	8813426	8813617	16
In instances where both promoters share a unique insertion, the FULL TE length is calculated
