# Supplementary material for: Contrasting Patterns of Transposable Element Insertions in Drosophila Heat-Shock Promoters
Source: PLoS One. 2009 Dec 29;4(12):e8486. doi: 10.1371/journal.pone.0008486 (PMC2793543; doi:10.1371/journal.pone.0008486)
Supplement: Table S6 — Values of test statistics, degrees of freedom where applicable, and significance level for statistical tests. (0.02 MB XLS) [file pone.0008486.s006.xls]

## Sheet: Sheet1
Table S6. Values of test statistics, degrees of freedom where applicable, and significance level for statistical tests.
Mann-Whitney U-test: element length
Comparison	z	p-value (2-tailed)
PI v PII	-1.47	0.142
PI v PIII	-0.24	0.810
PII v PIII	1.84	0.066
PI v hsp70	2.45	0.014
PII v hsp70	1.1	0.271
PIII v hsp70	3.59	0.0003
Mann-Whitney U-test: %centroid length
Comparison	z	p-value (2-tailed)
PI v PII	-1.7	0.089
PI v PIII	-0.23	0.818
PII v PIII	2.48	0.013
PI v hsp70	1.68	0.093
PII v hsp70	-0.73	0.465
PIII v hsp70	2.84	0.004
Mann-Whitney U-test: TSS distance
Comparison	z	p-value (2-tailed)
PI v PII	-0.38	0.704
PI v PIII	0.49	0.624
PII v PIII	0.96	0.337
PI v hsp70	3.15	0.0016
PII v hsp70	2.41	0.016
PIII v hsp70	2.84	0.0045
hsp70:12sp v Dmel	-7.54	<0.0001
PI: 12sp v Dmel	-5.32	<0.0001
Chi-square on Poisson
Comparison	ch-sq	df	p-value
Dmel PI	215.929	10	<0.0001
Dmel hsp70	116.1	10	<0.0001
12sp hsp70	41.645	8	<0.0001
12sp PI	2.719	5	0.7432
12sp PII	6.287	5	0.2793
12sp PIII	6.368	5	0.2721
Kolmogorov-Smirnov two-sample: pairwise
Comparison	n	Dmax	p-value
PI v PII: 5sp	8	0.562	0.12
PI v PIII: 5sp	8	0	nc
PII v PIII: 5sp	8	0.499	0.12
PI v PII:8 sp	13	0.423	0.23
PI v PIII: 8sp	13	0.462	0.15
PII v PIII:8sp	13	0.539	0.31
PI v PII: 12sp	17	0.443	0.11
PI v PIII:12sp	17	0.442	0.18
PII v PIII:12sp	17	0.500	0.06
